# Supplementary material for: Transcriptomic Characterization of Copper-Binding Proteins for Predicting Prognosis in Glioma
Source: Brain Sci. 2023 Oct 14;13(10):1460. doi: 10.3390/brainsci13101460 (PMC10605646; doi:10.3390/brainsci13101460)
Supplement: Supplementary file 1 [file brainsci-13-01460-s001.zip]

Archive with 1 entries (1 files):
- brainsci-2581645-supplementary.pdf
